# Supplementary material for: Iron(ii)-catalyzed asymmetric intramolecular olefin aminochlorination using chloride ion
Source: Chem Sci. 2015 Mar 13;6(5):3044–50. doi: 10.1039/c5sc00221d (PMC4719767; doi:10.1039/c5sc00221d)
Supplement: Supplementary file 2 [file SC-006-C5SC00221D-s002.cif]

# Electronic Supplementary Material (ESI) for Chemical Science.
# This journal is © The Royal Society of Chemistry 2015

####################################################################### 
# 
# This file contains crystal structure data downloaded from the 
# Cambridge Structural Database (CSD) hosted by the Cambridge 
# Crystallographic Data Centre (CCDC).
# 
# Full information about CCDC data access policies and citation 
# guidelines are available at http://www.ccdc.cam.ac.uk/access/V1 
# 
# Audit and citation data items may have been added by the CCDC. 
# Please retain this information to preserve the provenance of 
# this file and to allow appropriate attribution of the data. 
# 
#######################################################################

data_czhu-para-br-acl
_database_code_depnum_ccdc_archive 'CCDC 1041826'
_audit_update_record             
;
2015-01-02 deposited with the CCDC.
2015-03-13 downloaded from the CCDC.
;
_audit_creation_date             2014-10-18
_audit_creation_method           
;
Olex2 1.2-beta
(compiled 2014.10.16 svn.r3037 for OlexSys, GUI svn.r4914)
;
_shelxl_version_number           2013-4
_chemical_name_common            ?
_chemical_name_systematic        
;
 ?
;
_chemical_formula_moiety         'C10 H9 Br Cl N O2'
_chemical_formula_sum            'C10 H9 Br Cl N O2'
_chemical_formula_weight         290.54
_chemical_absolute_configuration ad
_chemical_melting_point          ?
loop_
_atom_type_symbol
_atom_type_description
_atom_type_scat_dispersion_real
_atom_type_scat_dispersion_imag
_atom_type_scat_source
C C 0.0033 0.0016 'International Tables Vol C Tables 4.2.6.8 and 6.1.1.4'
H H 0.0000 0.0000 'International Tables Vol C Tables 4.2.6.8 and 6.1.1.4'
Br Br -0.2901 2.4595 'International Tables Vol C Tables 4.2.6.8 and 6.1.1.4'
Cl Cl 0.1484 0.1585 'International Tables Vol C Tables 4.2.6.8 and 6.1.1.4'
N N 0.0061 0.0033 'International Tables Vol C Tables 4.2.6.8 and 6.1.1.4'
O O 0.0106 0.0060 'International Tables Vol C Tables 4.2.6.8 and 6.1.1.4'

_shelx_space_group_comment       
;
The symmetry employed for this shelxl refinement is uniquely defined
by the following loop, which should always be used as a source of
symmetry information in preference to the above space-group names.
They are only intended as comments.
;
_space_group_crystal_system      monoclinic
_space_group_IT_number           4
_space_group_name_H-M_alt        'P 1 21 1'
_space_group_name_Hall           'P 2yb'
loop_
_space_group_symop_operation_xyz
'x, y, z'
'-x, y+1/2, -z'

_cell_length_a                   5.9280(4)
_cell_length_b                   7.6682(5)
_cell_length_c                   11.3533(8)
_cell_angle_alpha                90
_cell_angle_beta                 95.944(3)
_cell_angle_gamma                90
_cell_volume                     513.31(6)
_cell_formula_units_Z            2
_cell_measurement_reflns_used    6218
_cell_measurement_temperature    110(2)
_cell_measurement_theta_max      30.454
_cell_measurement_theta_min      2.656
_shelx_estimated_absorpt_T_max   0.592
_shelx_estimated_absorpt_T_min   0.343
_exptl_absorpt_coefficient_mu    4.240
_exptl_absorpt_correction_T_max  0.6856
_exptl_absorpt_correction_T_min  0.4762
_exptl_absorpt_correction_type   multi-scan
_exptl_absorpt_process_details   
;
SADABS-2014/2 (Bruker,2014) was used for absorption correction.
wR2(int) was 0.0804 before and 0.0617 after correction.
The Ratio of minimum to maximum transmission is 0.6946.
The \l/2 correction factor is Not present.
;
_exptl_crystal_colour            colourless
_exptl_crystal_colour_primary    colourless
_exptl_crystal_density_diffrn    1.880
_exptl_crystal_density_meas      ?
_exptl_crystal_density_method    ?
_exptl_crystal_description       prism
_exptl_crystal_F_000             288
_exptl_crystal_size_max          0.321
_exptl_crystal_size_mid          0.199
_exptl_crystal_size_min          0.138
_exptl_special_details           
;
 ?
;
_exptl_transmission_factor_max   ?
_exptl_transmission_factor_min   ?
_diffrn_reflns_av_R_equivalents  0.0271
_diffrn_reflns_av_unetI/netI     0.0565
_diffrn_reflns_Laue_measured_fraction_full 0.993
_diffrn_reflns_Laue_measured_fraction_max 0.994
_diffrn_reflns_limit_h_max       7
_diffrn_reflns_limit_h_min       -8
_diffrn_reflns_limit_k_max       10
_diffrn_reflns_limit_k_min       -10
_diffrn_reflns_limit_l_max       15
_diffrn_reflns_limit_l_min       -15
_diffrn_reflns_number            5260
_diffrn_reflns_point_group_measured_fraction_full 0.979
_diffrn_reflns_point_group_measured_fraction_max 0.967
_diffrn_reflns_theta_full        25.242
_diffrn_reflns_theta_max         28.700
_diffrn_reflns_theta_min         3.211
_diffrn_ambient_temperature      110(2)
_diffrn_detector_area_resol_mean 512
_diffrn_measured_fraction_theta_full 0.993
_diffrn_measured_fraction_theta_max 0.994
_diffrn_measurement_device_type  'Bruker APEX-II CCD'
_diffrn_measurement_method       '\f and \w scans'
_diffrn_radiation_monochromator  graphite
_diffrn_radiation_type           MoK\a
_diffrn_radiation_wavelength     0.71073
_diffrn_source                   'fine-focus sealed tube'
_diffrn_standards_number         0
_reflns_Friedel_coverage         0.816
_reflns_Friedel_fraction_full    0.962
_reflns_Friedel_fraction_max     0.937
_reflns_number_gt                2404
_reflns_number_total             2561
_reflns_special_details          
;
 Reflections were merged by SHELXL according to the crystal
 class for the calculation of statistics and refinement.
 
 _reflns_Friedel_fraction is defined as the number of unique
 Friedel pairs measured divided by the number that would be
 possible theoretically, ignoring centric projections and
 systematic absences.
;
_reflns_threshold_expression     'I > 2\s(I)'
_computing_cell_refinement       'SAINT v8.34A (Bruker, 2013)'
_computing_data_collection       'APEX2 v2014.1-1 (Bruker, 2014)'
_computing_data_reduction        'SAINT v8.34A (Bruker, 2013)'
_computing_molecular_graphics    'Olex2 (Dolomanov et al., 2009)'
_computing_publication_material  'Olex2 (Dolomanov et al., 2009)'
_computing_structure_refinement  'SHELXL-97 (Sheldrick, 2008)'
_computing_structure_solution    'SHELXS-97 (Sheldrick, 2008)'
_refine_diff_density_max         0.587
_refine_diff_density_min         -0.370
_refine_diff_density_rms         0.081
_refine_ls_abs_structure_details 
;
 Flack x determined using 990 quotients [(I+)-(I-)]/[(I+)+(I-)]
 (Parsons and Flack (2004), Acta Cryst. A60, s61).
;
_refine_ls_abs_structure_Flack   0.074(6)
_refine_ls_extinction_coef       .
_refine_ls_extinction_method     none
_refine_ls_goodness_of_fit_ref   0.986
_refine_ls_hydrogen_treatment    mixed
_refine_ls_matrix_type           full
_refine_ls_number_parameters     144
_refine_ls_number_reflns         2561
_refine_ls_number_restraints     2
_refine_ls_R_factor_all          0.0283
_refine_ls_R_factor_gt           0.0264
_refine_ls_restrained_S_all      0.987
_refine_ls_shift/su_max          0.001
_refine_ls_shift/su_mean         0.000
_refine_ls_structure_factor_coef Fsqd
_refine_ls_weighting_details     'w=1/[\s^2^(Fo^2^)] where P=(Fo^2^+2Fc^2^)/3'
_refine_ls_weighting_scheme      calc
_refine_ls_wR_factor_gt          0.0540
_refine_ls_wR_factor_ref         0.0544
_refine_special_details          
;
 ?
;
_olex2_refinement_description    
;
1. Fixed Uiso
 At 1.2 times of:
  All C(H) groups, All C(H,H) groups
2. Restrained distances
 N1-H1
 0.975 with sigma of 0.01
3.a Ternary CH refined with riding coordinates:
 C3(H3)
3.b Secondary CH2 refined with riding coordinates:
 C2(H2A,H2B)
3.c Aromatic/amide H refined with riding coordinates:
 C10(H10), C6(H6), C9(H9), C7(H7)
;
_atom_sites_solution_hydrogens   mixed
_atom_sites_solution_primary     dual
_atom_sites_solution_secondary   ?
loop_
_atom_site_label
_atom_site_type_symbol
_atom_site_fract_x
_atom_site_fract_y
_atom_site_fract_z
_atom_site_U_iso_or_equiv
_atom_site_adp_type
_atom_site_occupancy
_atom_site_site_symmetry_order
_atom_site_calc_flag
_atom_site_refinement_flags_posn
_atom_site_refinement_flags_adp
_atom_site_refinement_flags_occupancy
_atom_site_disorder_assembly
_atom_site_disorder_group
Br1 Br -0.00582(5) 0.18831(6) -0.65542(3) 0.01821(10) Uani 1 1 d . . . . .
Cl1 Cl -0.60848(16) 0.32278(12) -0.16624(9) 0.0187(2) Uani 1 1 d . . . . .
C8 C -0.1668(6) 0.1554(4) -0.5206(3) 0.0146(8) Uani 1 1 d . . . . .
O2 O 0.0845(4) -0.1543(4) -0.0258(2) 0.0207(6) Uani 1 1 d . . . . .
O1 O -0.2363(4) -0.2665(3) -0.1168(2) 0.0173(6) Uani 1 1 d . . . . .
C10 C -0.2071(6) 0.2126(6) -0.3166(3) 0.0157(8) Uani 1 1 d . . . . .
H10 H -0.1511 0.2627 -0.2428 0.019 Uiso 1 1 calc R . . . .
N1 N -0.2288(5) 0.0180(4) -0.0783(3) 0.0149(7) Uani 1 1 d D . . . .
C5 C -0.4148(6) 0.1241(5) -0.3274(3) 0.0135(7) Uani 1 1 d . . . . .
C3 C -0.4653(6) -0.0110(5) -0.1225(3) 0.0138(7) Uani 1 1 d . . . . .
H3 H -0.5626 -0.0001 -0.0560 0.017 Uiso 1 1 calc R . . . .
C6 C -0.4947(6) 0.0513(5) -0.4359(3) 0.0154(8) Uani 1 1 d . . . . .
H6 H -0.6348 -0.0099 -0.4434 0.019 Uiso 1 1 calc R . . . .
C2 C -0.4570(6) -0.2027(5) -0.1618(3) 0.0161(8) Uani 1 1 d . . . . .
H2A H -0.5774 -0.2710 -0.1288 0.019 Uiso 1 1 calc R . . . .
H2B H -0.4785 -0.2115 -0.2492 0.019 Uiso 1 1 calc R . . . .
C9 C -0.0826(6) 0.2274(4) -0.4131(3) 0.0160(8) Uani 1 1 d . . . . .
H9 H 0.0591 0.2863 -0.4055 0.019 Uiso 1 1 calc R . . . .
C1 C -0.1098(6) -0.1317(5) -0.0689(3) 0.0155(8) Uani 1 1 d . . . . .
C4 C -0.5570(6) 0.1086(5) -0.2252(3) 0.0143(7) Uani 1 1 d . . . . .
C7 C -0.3721(6) 0.0669(5) -0.5339(3) 0.0154(8) Uani 1 1 d . . . . .
H7 H -0.4279 0.0179 -0.6081 0.019 Uiso 1 1 calc R . . . .
H4 H -0.717(7) 0.080(6) -0.254(3) 0.018(11) Uiso 1 1 d . . . . .
H1 H -0.173(7) 0.121(4) -0.038(3) 0.024(12) Uiso 1 1 d D . . . .

loop_
_atom_site_aniso_label
_atom_site_aniso_U_11
_atom_site_aniso_U_22
_atom_site_aniso_U_33
_atom_site_aniso_U_23
_atom_site_aniso_U_13
_atom_site_aniso_U_12
Br1 0.01820(16) 0.02105(18) 0.01623(17) 0.0034(2) 0.00582(12) 0.00062(18)
Cl1 0.0245(5) 0.0149(5) 0.0171(5) -0.0010(4) 0.0041(4) 0.0050(4)
C8 0.0191(16) 0.012(2) 0.0142(16) 0.0051(14) 0.0068(14) 0.0029(13)
O2 0.0143(13) 0.0205(15) 0.0271(16) 0.0024(13) 0.0010(11) 0.0017(11)
O1 0.0154(12) 0.0145(16) 0.0219(14) -0.0017(11) 0.0019(10) 0.0024(9)
C10 0.0187(15) 0.014(2) 0.0137(16) -0.0002(17) 0.0002(13) 0.0017(16)
N1 0.0145(15) 0.0153(17) 0.0145(16) -0.0007(13) 0.0001(12) -0.0025(12)
C5 0.0137(16) 0.0128(17) 0.0141(18) 0.0024(14) 0.0021(14) 0.0023(13)
C3 0.0138(16) 0.0126(19) 0.0153(18) -0.0002(16) 0.0029(14) -0.0020(14)
C6 0.0165(17) 0.0128(18) 0.0172(19) -0.0003(16) 0.0026(15) -0.0004(14)
C2 0.0146(17) 0.016(2) 0.017(2) -0.0001(17) -0.0010(15) -0.0009(14)
C9 0.0123(15) 0.012(2) 0.0237(19) 0.0028(15) 0.0000(14) -0.0003(13)
C1 0.0176(18) 0.0158(19) 0.0139(18) 0.0013(16) 0.0063(15) -0.0005(15)
C4 0.0153(17) 0.0127(18) 0.0147(18) -0.0034(16) 0.0010(15) 0.0010(14)
C7 0.0175(17) 0.0140(19) 0.0145(18) -0.0009(16) 0.0001(15) 0.0018(14)

_geom_special_details            
;
 All esds (except the esd in the dihedral angle between two l.s. planes)
 are estimated using the full covariance matrix.  The cell esds are taken
 into account individually in the estimation of esds in distances, angles
 and torsion angles; correlations between esds in cell parameters are only
 used when they are defined by crystal symmetry.  An approximate (isotropic)
 treatment of cell esds is used for estimating esds involving l.s. planes.
;
loop_
_geom_bond_atom_site_label_1
_geom_bond_atom_site_label_2
_geom_bond_distance
_geom_bond_site_symmetry_2
_geom_bond_publ_flag
Br1 C8 1.902(3) . ?
Cl1 C4 1.811(4) . ?
C8 C9 1.385(5) . ?
C8 C7 1.388(5) . ?
O2 C1 1.217(4) . ?
O1 C2 1.440(4) . ?
O1 C1 1.357(4) . ?
C10 H10 0.9500 . ?
C10 C5 1.400(5) . ?
C10 C9 1.388(5) . ?
N1 C3 1.456(5) . ?
N1 C1 1.346(5) . ?
N1 H1 0.958(14) . ?
C5 C6 1.390(5) . ?
C5 C4 1.508(5) . ?
C3 H3 1.0000 . ?
C3 C2 1.539(5) . ?
C3 C4 1.537(5) . ?
C6 H6 0.9500 . ?
C6 C7 1.396(5) . ?
C2 H2A 0.9900 . ?
C2 H2B 0.9900 . ?
C9 H9 0.9500 . ?
C4 H4 1.00(4) . ?
C7 H7 0.9500 . ?

loop_
_geom_angle_atom_site_label_1
_geom_angle_atom_site_label_2
_geom_angle_atom_site_label_3
_geom_angle
_geom_angle_site_symmetry_1
_geom_angle_site_symmetry_3
_geom_angle_publ_flag
C9 C8 Br1 119.4(3) . . ?
C9 C8 C7 121.5(3) . . ?
C7 C8 Br1 119.0(3) . . ?
C1 O1 C2 109.1(3) . . ?
C5 C10 H10 119.8 . . ?
C9 C10 H10 119.8 . . ?
C9 C10 C5 120.3(4) . . ?
C3 N1 H1 125(3) . . ?
C1 N1 C3 112.0(3) . . ?
C1 N1 H1 121(3) . . ?
C10 C5 C4 121.8(3) . . ?
C6 C5 C10 119.3(3) . . ?
C6 C5 C4 118.9(3) . . ?
N1 C3 H3 109.7 . . ?
N1 C3 C2 100.8(3) . . ?
N1 C3 C4 115.0(3) . . ?
C2 C3 H3 109.7 . . ?
C4 C3 H3 109.7 . . ?
C4 C3 C2 111.7(3) . . ?
C5 C6 H6 119.5 . . ?
C5 C6 C7 120.9(3) . . ?
C7 C6 H6 119.5 . . ?
O1 C2 C3 106.1(3) . . ?
O1 C2 H2A 110.5 . . ?
O1 C2 H2B 110.5 . . ?
C3 C2 H2A 110.5 . . ?
C3 C2 H2B 110.5 . . ?
H2A C2 H2B 108.7 . . ?
C8 C9 C10 119.4(3) . . ?
C8 C9 H9 120.3 . . ?
C10 C9 H9 120.3 . . ?
O2 C1 O1 120.9(3) . . ?
O2 C1 N1 128.3(4) . . ?
N1 C1 O1 110.8(3) . . ?
Cl1 C4 H4 97(2) . . ?
C5 C4 Cl1 110.0(3) . . ?
C5 C4 C3 116.7(3) . . ?
C5 C4 H4 111(2) . . ?
C3 C4 Cl1 108.7(2) . . ?
C3 C4 H4 112(2) . . ?
C8 C7 C6 118.6(4) . . ?
C8 C7 H7 120.7 . . ?
C6 C7 H7 120.7 . . ?

loop_
_geom_hbond_atom_site_label_D
_geom_hbond_atom_site_label_H
_geom_hbond_atom_site_label_A
_geom_hbond_distance_DH
_geom_hbond_distance_HA
_geom_hbond_distance_DA
_geom_hbond_angle_DHA
_geom_hbond_site_symmetry_A
C3 H3 O2 1.00 2.46 3.185(4) 129.1 1_455
N1 H1 O2 0.958(14) 1.918(16) 2.870(4) 172(4) 2

loop_
_geom_torsion_atom_site_label_1
_geom_torsion_atom_site_label_2
_geom_torsion_atom_site_label_3
_geom_torsion_atom_site_label_4
_geom_torsion
_geom_torsion_site_symmetry_1
_geom_torsion_site_symmetry_2
_geom_torsion_site_symmetry_3
_geom_torsion_site_symmetry_4
_geom_torsion_publ_flag
Br1 C8 C9 C10 176.0(3) . . . . ?
Br1 C8 C7 C6 -176.7(3) . . . . ?
C10 C5 C6 C7 -0.7(6) . . . . ?
C10 C5 C4 Cl1 53.8(4) . . . . ?
C10 C5 C4 C3 -70.6(5) . . . . ?
N1 C3 C2 O1 10.1(4) . . . . ?
N1 C3 C4 Cl1 -76.0(3) . . . . ?
N1 C3 C4 C5 49.1(4) . . . . ?
C5 C10 C9 C8 0.7(6) . . . . ?
C5 C6 C7 C8 0.6(6) . . . . ?
C3 N1 C1 O2 -173.2(4) . . . . ?
C3 N1 C1 O1 7.4(4) . . . . ?
C6 C5 C4 Cl1 -124.9(3) . . . . ?
C6 C5 C4 C3 110.7(4) . . . . ?
C2 O1 C1 O2 -179.5(3) . . . . ?
C2 O1 C1 N1 0.0(4) . . . . ?
C2 C3 C4 Cl1 170.0(2) . . . . ?
C2 C3 C4 C5 -65.0(4) . . . . ?
C9 C8 C7 C6 0.1(6) . . . . ?
C9 C10 C5 C6 0.0(6) . . . . ?
C9 C10 C5 C4 -178.7(3) . . . . ?
C1 O1 C2 C3 -6.7(4) . . . . ?
C1 N1 C3 C2 -10.7(4) . . . . ?
C1 N1 C3 C4 -131.0(3) . . . . ?
C4 C5 C6 C7 178.1(3) . . . . ?
C4 C3 C2 O1 132.7(3) . . . . ?
C7 C8 C9 C10 -0.7(5) . . . . ?

_olex2_diffrn_ambient_temperature_device 'Oxford Cryosystems'
_olex2_exptl_crystal_mounting_method 
'The crystal was mounted on a loop with paratone oil'
_olex2_submission_original_sample_id czhu-para-br-acl
_olex2_submission_special_instructions 'No special instructions were received'
